# Supplementary material for: One-Step Electrochemical Synthesis and Surface Reconstruction of NiCoP as an Electrocatalyst for Bifunctional Water Splitting
Source: Materials (Basel). 2023 Feb 11;16(4):1529. doi: 10.3390/ma16041529 (PMC9959249; doi:10.3390/ma16041529)
Supplement: Supplementary file 1 [file materials-16-01529-s001.zip]

Archive with 1 entries (1 files):
- materials-2192986-supplementary.pdf
